# Supplementary material for: Active Neurodynamic Technique at Home in Patients with Knee Osteoarthritis: An Open Single Arm Clinical Trial
Source: Medicina (Kaunas). 2024 Nov 12;60(11):1857. doi: 10.3390/medicina60111857 (PMC11596390; doi:10.3390/medicina60111857)
Supplement: Supplementary file 1 [file medicina-60-01857-s001.zip]

Archive with 1 entries (1 files):
- medicina-3283964-supplementary.pdf
